# Supplementary material for: Mebendazole Exerts Anticancer Activity in Ovarian Cancer Cell Lines via Novel Girdin-Mediated AKT/IKKα/β/NF-κB Signaling Axis
Source: Cells. 2025 Jan 14;14(2):113. doi: 10.3390/cells14020113 (PMC11763501; doi:10.3390/cells14020113)
Supplement: Supplementary file 1 [file cells-14-00113-s001.zip]

Archive with 1 entries (1 files):
- cells-3399466-supplementary.pdf
